# Supplementary material for: Alternative Splicing, Epigenetic Modifications and Cancer: A Dangerous Triangle, or a Hopeful One?
Source: Cancers (Basel). 2022 Jan 22;14(3):560. doi: 10.3390/cancers14030560 (PMC8833605; doi:10.3390/cancers14030560)
Supplement: Supplementary file 1 [file cancers-14-00560-s001.zip]

Archive with 1 entries (1 files):
- cancers-1527774-supplementary.pdf
